# Supplementary material for: Prenatal characterization of a novel inverted SMAD2 duplication by mate pair sequencing in a fetus with dextrocardia
Source: Clin Case Rep. 2020 Dec 10;9(2):769–74. doi: 10.1002/ccr3.3608 (PMC7869371; doi:10.1002/ccr3.3608)
Supplement: Supplementary file 2 — Tab S1‐S3 [file CCR3-9-769-s002.xlsx]

## Sheet: SupplementalTable1
https://bioinfo.appliedbiosystems.com/genome-database/MultipleTargets
SMAD2 RefSeq: NM_005901.5
Primer number	ABI ID	Description	Gene
1	Hs00183425_m1	129 bp amplicon length, spans exons 6-7	SMAD2
2	Hs00998181_gH	73 bp amplicon length, spans exons 9-10	SMAD2
3	Hs00998187_m1	137 bp amplicon length, spans exons 4-5	SMAD2
4	Hs99999201_m1	80 bp amplicon length, spans exons 2-3	SMAD2

## Sheet: SupplementalTable2
DECIPHER ID	Variant position (hg19)	Type	Sex	Size	Pathogenicity Contribution	Inheritance	Phenotype(s)	Patient Open-Access Variants	Contact
270387	18:44971105-46650135	Deletion	46XY	1.68 Mb	Unknown	De novo constitutive		3
256458	18:44351913-46482194	Deletion	46XX	2.13 Mb	Unknown	Inherited from normal parent	Blepharophimosis, Hypermetropia, Intellectual disability, Low-set ears, Pulmonic stenosis, Single transverse palmar crease, Webbed neck	2
279444	18:39259398-58476320	Duplication	46XX	19.22 Mb	Unknown	Unknown		1
282353	18:37287346-60109791	Duplication	46XX	22.82 Mb	Unknown	De novo constitutive	Intellectual disability, profound, Seizures	1
254482	18:40034662-69055395	Duplication	46XX	29.02 Mb	Unknown	Unknown	Intellectual disability	2
292859	18:30110227-61288989	Duplication	46XY	31.18 Mb	Pathogenic Full	Unknown	Global developmental delay, Infantile muscular hypotonia	1
256304	18:40832757-77966288	Duplication	other	37.13 Mb	Unknown	Unknown	Atrioventricular canal defect	2
263365	18:18620055-77982126	Duplication	46XY	59.36 Mb	Unknown	Unknown		1
289166	18:159555-78012819	Duplication	unknown	77.85 Mb	Pathogenic	Unknown	Abnormal facial shape, Cardiomyopathy, Intrauterine growth retardation, Short neck	1
284326	18:118760-78010032	Duplication	47XXY	77.89 Mb	Unknown	Unknown	Clubbing of toes, Low-set ears	2
266270	18:83701-78001525	Duplication	other	77.92 Mb	Unknown	Unknown	Atrioventricular canal defect, Depressed nasal bridge, Micrognathia, Omphalocele, Short stature, Wrist flexion contracture	1
289621	18:78425-78012819	Duplication	unknown	77.93 Mb	Pathogenic	Unknown	Dolichocephaly, Intellectual disability, moderate, Macrocephaly, Numerous nevi, Pectus carinatum, Psoriasiform dermatitis, Severe Myopia	3
283447	18:11543-78015058	Duplication	46XX	78.00 Mb	Unknown	Unknown		1
249279	18:10001-78016181	Duplication	46XX	78.01 Mb	Unknown	De novo constitutive		2
296431	18:1-78077248	Duplication	46XY	78.08 Mb	Pathogenic	De novo mosaic		1

## Sheet: SupplementalTable3
Name	Gene(s)	Condition(s)	Cardiac abnormalities?	Clinical significance (Last reviewed)	Review status	GRCh37Chromosome	GRCh37Location	GRCh38Chromosome	GRCh38Location	VariationID	AlleleID(s)
SMAD2, TRP244CYS	SMAD2	Variant of unknown significance	Dextrocardia, unbalanced complete atrioventricular canal defect, and pulmonary stenosis (from Zaida et al, 2013)	Uncertain significance(Last reviewed: Jun 13, 2013)	no assertion criteria provided					56825	71448
NM_001135937.2(SMAD2):c.907+1G>A	SMAD2	not provided	Not provided	not provided	no assertion provided	18	45374845	18	47848474	135629	139345
NM_005901.5(SMAD2):c.995T>C (p.Ile332Thr)	SMAD2	not specified	Not specified	Uncertain significance(Last reviewed: Jul 6, 2017)	criteria provided, single submitter	18	45374848	18	47848477	450219	445980
NM_001003652.3(SMAD2):c.935G>C (p.Cys312Ser)	SMAD2	Inborn genetic diseases	Yes	Pathogenic(Last reviewed: Sep 3, 2014)	criteria provided, single submitter	18	45374908	18	47848537	208683	205308
NM_001135937.2(SMAD2):c.732G>C (p.Trp244Cys)	SMAD2	not provided	Not provided	not provided	no assertion provided	18	45375021	18	47848650	135628	139344
NM_001135937.2(SMAD2):c.694+1G>A	SMAD2	Variant of unknown significance	Dextrocardia, unbalanced complete atrioventricular canal defect, and pulmonary stenosis (from Zaida et al, 2013)	Uncertain significance(Last reviewed: Jun 13, 2013)	no assertion criteria provided	18	45377644	18	47851273	56824	71447
NM_001003652.3(SMAD2):c.773dup (p.Asn258Lysfs)	SMAD2	Inborn genetic diseases	Yes	Uncertain significance(Last reviewed: Sep 21, 2017)	criteria provided, single submitter	18	45377656	18	47851285	522075	512360
NM_005901.5(SMAD2):c.475G>T (p.Glu159Ter)	SMAD2	not provided	Not provided	Pathogenic(Last reviewed: Jul 9, 2015)	criteria provided, single submitter	18	45395659	18	47869288	419441	410372
NM_005901.5(SMAD2):c.173T>A (p.Leu58Ter)	SMAD2	not provided	Not provided	Pathogenic(Last reviewed: Oct 30, 2015)	criteria provided, single submitter	18	45422955	18	47896584	430050	422224
NM_005901.5(SMAD2):c.53G>A (p.Trp18Ter)	SMAD2	not provided	Not provided	Likely pathogenic(Last reviewed: Jan 18, 2018)	criteria provided, single submitter	18	45423075	18	47896704	489354	482175
